# Supplementary material for: Long-Term Nitrogen Addition Drives Contrasting Nutrient Allocation Strategies in Overstory Poplar Trees and Understory Herbs
Source: Plants (Basel). 2025 Nov 20;14(22):3548. doi: 10.3390/plants14223548 (PMC12656388; doi:10.3390/plants14223548)
Supplement: Supplementary file 1 [file plants-14-03548-s001.zip]

Archive with 1 entries (1 files):
- plants-3962412-supplementary.pdf
